# Supplementary material for: Protein O-Mannosylation in the Murine Brain: Occurrence of Mono-O-Mannosyl Glycans and Identification of New Substrates
Source: PLoS One. 2016 Nov 3;11(11):e0166119. doi: 10.1371/journal.pone.0166119 (PMC5094735; doi:10.1371/journal.pone.0166119)
Supplement: S3 File — (XLSX) [file pone.0166119.s014.xlsx]

## Sheet: Sheet1
S3 Table. Oligosaccharide probes included in the microarray and the binding signals (means of the fluorescence intensity at 5 fmol/probe spot) of monoclonal antibody RKU-1-3-5 (tested at 1:25 dilution).
(To view the structures on screen, please use 150% zoom and above)
Pos.a	Probeb	Sequence	Fluorescence intensity
			Averagec	Error
1	Galactocerebrosides	Galβ-Cer	424	84
2	H-Di	Fucα-2Gal-DH	760	479
3	A-Tri	GalNAcα-3Gal-DH │ Fucα-2	711.5	179.5
4	B-Tri	Galα-3Gal-DH │ Fucα-2	559	117
5	B-Tri-AO	Galα-3Gal-AO │ Fucα-2	-	70
6	GSC-426	(3-deoxy,3-carboxymethyl)Galβ-C30	-	167
7	Sulfatide	SU-3Galβ-Cer	2069.5	373.5
8	GSF-1	SU-3Galβ-C30	1144	129
9	GSC-209	GlcAβ-3Galβ-Cer42	1453.5	16.5
10	GSC-210	SU-3GlcAβ-3Galβ-Cer42	870.5	80.5
11	GSC-187	NeuAcα-3Galβ-C29	1016.5	218.5
12	GSC-40	NeuAcα-(S)-3Galβ-Cer42	946	151
13	GSC-230	NeuAcα-8NeuAcα-3Galβ-Cer36	481.5	24.5
14	GSC-27	NeuAcα-6Galβ-Cer36	956	209
15	GSC-144	KDNα-6Galβ-Cer36	2517	306
16	GSC-13	NeuAcα-(S)-6Galβ-Cer36	660.5	275.5
17	GSC-72	NeuAcα-(S)-6Galβ-(S)-Cer36	1006.5	67.5
18	GSC-231	NeuAcα-8NeuAcα-6Galβ-Cer36	1065.5	120.5
19	GSC-439	NeuAcα-8NeuAcα-8NeuAcα-6Galβ-Cer36	1151	14
20	Glucocerebrosides	Glcβ-Cer	1714.5	43.5
21	GSF-19	SU-6Glcβ-C30	256.5	84.5
22	GSC-60	NeuAcα-6Glcβ-Cer36	641	107
23	GSC-9	NeuAcα-(S)-6Glcβ-Cer36	1404	95
24	GSC-62	NeuAcα-2Glcβ-Cer36	1251	95
25	GSC-59	NeuAcα-6GlcNAcβ-Cer36	1022.5	16.5
26	GSC-95	NeuAcα-(S)-6GlcNAcβ-Cer36	1154.5	214.5
27	GSC-232	NeuAcα-8NeuAcα-6Glcβ-Cer36	814	137
28	Lactocerebrosides	Galβ-4Glcβ-Cer	1425	153
29	Lac	Galβ-4Glc-DH	1430.5	103.5
30	Lac-AO	Galβ-4Glc-AO	471.5	214.5
31	GSC-432	(3-deoxy,3-carboxymethyl)Galβ-4Glcβ-C30	957	145
32	GSC-296	GlcAβ-3Galβ-4Glcβ-C30	787	98
33	GSC-353	SU-3GlcAβ-3Galβ-4Glcβ-C30	450.5	76.5
34	GalNAcα-3Galβ-4Glc	GalNAcα-3Galβ-4Glc-DH	-	26
35	Globotri-AO	Galα-4Galβ-4Glc-AO	-	313
36	Ceramide trihexoside	Galα-4Galβ-4Glcβ-Cer	1437.5	158.5
37	Globoside (P-antigen)	GalNAcβ-3Galα-4Galβ-4Glcβ-Cer	2126	139
38	Forssmann glycolipid	GalNAcα-3GalNAcβ-3Galα-4Galβ-4Glcβ-Cer	1444	354
39	Fuc(3)-Lac-AO	Galβ-4Glc-AO │ Fucα-3	273.5	396.5
40	GSC-430	(3-deoxy,3-carboxymethyl)Galβ-3Glcβ-C30 │ Fucα-4	868	118
41	GSC-260	3-deoxy,3-carboxymethyl-Galβ-4Glcβ-C30 │ Fucα-3	-	122.5
42	GSC-150	SU-3Galβ-4Glcβ-C30 │ Fucα-3	1628	566
43	GSC-160	SU-3Galβ-4Glcβ-Cer36 │ Fucα-3	1657	447
44	NeuAcα-(3')Lac	NeuAcα-3Galβ-4Glc-DH	-	28.5
45	NeuAcα-(3')Lac-AO	NeuAcα-3Galβ-4Glc-AO	-	180.5
46	Neu4,5Ac-(3')Lac	(4-OAc)NeuAcα-3Galβ-4Glc-DH	488.5	292.5
47	Neu4,5Ac-(3')Lac-AO	(4-OAc)NeuAcα-3Galβ-4Glc-AO	-	24.5
48	GSC-16	NeuAcα-3Galβ-4Glcβ-Cer32	1269	263
49	GSC-178	NeuAcα-3Galβ-4Glcβ-Cer34	1181.5	52.5
50	GSC-17	NeuAcα-3Galβ-4Glcβ-Cer36	1588.5	193.5
51	GSC-18	NeuAcα-3Galβ-4Glcβ-Cer42	1293	596
52	GSC-197	KDNα-3Galβ-4Glcβ-Cer28	1314.5	108.5
53	GSC-199	KDNα-3Galβ-4Glcβ-C30	326	232
54	GSC-198	KDNα-3Galβ-4Glcβ-Cer34	2171	245
55	GSC-75	(4-deoxy)NeuAcα-3Galβ-4Glcβ-Cer36	495	349
56	GSC-76	(7-deoxy)NeuAcα-3Galβ-4Glcβ-Cer36	909	132
57	GSC-77	(8-deoxy)NeuAcα-3Galβ-4Glcβ-Cer36	562.5	230.5
58	GSC-153	(4,8-deoxy)NeuAcα-3Galβ-4Glcβ-Cer36	1312	30
59	GSC-51	(9-deoxy)NeuAcα-3Galβ-4Glcβ-Cer36	750	564
60	GSC-78	(4-OMe)NeuAcα-3Galβ-4Glcβ-Cer36	688.5	57.5
61	GSC-79	(9-OMe)NeuAcα-3Galβ-4Glcβ-Cer36	1118	82
62	GSC-23	(C7)NeuAcα-3Galβ-4Glcβ-Cer36	1017	254
63	GSC-24	(C8)NeuAcα-3Galβ-4Glcβ-Cer36	735	173
64	GSC-50	(C8 diastereoisomer)NeuAcα-3Galβ-4Glcβ-Cer36	-	6907
65	GSC-229	NeuAcα-8NeuAcα-3Galβ-4Glcβ-Cer36	1083	152
66	GSC-96	NeuAcα-9NeuAcα-3Galβ-4Glcβ-Cer36	930.5	42.5
67	GSC-437	NeuAcα-8NeuAcα-8NeuAcα-3Galβ-4Glcβ-Cer36	210.5	58.5
68	Neuα-(3')Lac	Neuα-3Galβ-4Glc-DH	1198.5	295.5
69	Neuα-(3')Lac-AO	Neuα-3Galβ-4Glc-AO	-	234.5
70	NeuAcα-(6')Lac	NeuAcα-6Galβ-4Glc-DH	393.5	107.5
71	NeuAcα-(6')Lac-AO	NeuAcα-6Galβ-4Glc-AO	647.5	145.5
72	GSC-61	NeuAcα-6Galβ-4Glcβ-Cer36	981	271
73	GSC-12	NeuAcα-(S)-6Galβ-4Glcβ-Cer36	1781.5	510.5
74	GSC-234	NeuAcα-(S)-6Galβ-(S)-4Glcβ-Cer36	1789.5	226.5
75	GSC-73	NeuAcα-(S)-6Galβ-4Glcβ-(S)-Cer36	1549	84
76	Neuα-(6')Lac	Neuα-6Galβ-4Glc-DH	-	209
77	Neuα-(6')Lac-AO	Neuα-6Galβ-4Glc-AO	300.5	184.5
78	NeuAcβ-(3')Lac	NeuAcβ-3Galβ-4Glc-DH	645	165
79	NeuAcβ-(3')Lac-AO	NeuAcβ-3Galβ-4Glc-AO	957.5	120.5
80	NeuAcβ-(6')Lac	NeuAcβ-6Galβ-4Glc-DH	352	556
81	NeuAcβ-(6')Lac-AO	NeuAcβ-6Galβ-4Glc-AO	243.5	234.5
82	GSC-161	NeuAcα-3Galβ-4Glcβ-C30 │ Fucα-3	-	120
83	GSC-162	NeuAcα-3Galβ-4Glcβ-Cer36 │ Fucα-3	412.5	185.5
84	LacNAc(1-3)	Galβ-3GlcNAc-DH	705.5	66.5
85	LacNAc(1-3)-AO	Galβ-3GlcNAc-AO	-	308.5
86	LacNAc	Galβ-4GlcNAc-DH	867.5	94.5
87	LacNAc-AO	Galβ-4GlcNAc-AO	-	55.5
88	Galα-4Galβ-4GlcNAc	Galα-4Galβ-4GlcNAc-DH	754.5	94.5
89	SU(3')-LN	SU-3Galβ-4GlcNAc-DH	4076	401
90	Lea-Tri	Galβ-3GlcNAc-DH │ Fucα-4	961.5	315.5
91	Lea-Tri-AO	Galβ-3GlcNAc-AO │ Fucα-4	-	111.5
92	Lex-Tri	Galβ-4GlcNAc-DH │ Fucα-3	-	226
93	Lex-Tri-AO	Galβ-4GlcNAc-AO │ Fucα-3	-	40.5
94	Lex-Tri-(Me)AO	Galβ-4GlcNAc-(Me)AO │ Fucα-3	1357.5	347.5
95	SU(3')-Lea-Tri	SU-3Galβ-3GlcNAc-DH │ Fucα-4	2975	337
96	SU(3')-Lex-Tri	SU-3Galβ-4GlcNAc-DH │ Fucα-3	1973.5	250.5
97	NeuAcα-(3')LN1-3	NeuAcα-3Galβ-3GlcNAc-DH	330	2
98	NeuAcα-(3')LN1-3-AO	NeuAcα-3Galβ-3GlcNAc-AO	-	562.5
99	NeuAcα-(3')LN	NeuAcα-3Galβ-4GlcNAc-DH	-	354.5
100	NeuAcα-(3')LN-AO	NeuAcα-3Galβ-4GlcNAc-AO	4148.5	87.5
101	PI-1	NeuAcα-3(6-NAc)Galβ-4GlcNAc-DH	1161	175
102	PI-1-AO	NeuAcα-3(6-NAc)Galβ-4GlcNAc-AO	-	493
103	PI-2	NeuAcα-3(6-NBz)Galβ-4GlcNAc-DH	635	154
104	PI-2-AO	NeuAcα-3(6-NBz)Galβ-4GlcNAc-AO	310	54
105	NeuAcα-(6')LN	NeuAcα-6Galβ-4GlcNAc-DH	463.5	625.5
106	NeuAcα-(6')LN-AO	NeuAcα-6Galβ-4GlcNAc-AO	4028	605
107	Neu5,9Ac-(6')LN	(9-OAc)NeuAcα-6Galβ-4GlcNAc-DH	502	118
108	SA(3')-Lea-Tri	NeuAcα-3Galβ-3GlcNAc-DH │ Fucα-4	1087	420
109	SA(3')-Lea-Tri-AO	NeuAcα-3Galβ-3GlcNAc-AO │ Fucα-4	1547	295
110	SA(3')-Lex-Tri	NeuAcα-3Galβ-4GlcNAc-DH │ Fucα-3	110.5	184.5
111	SA(3')-Lex-Tri-AO	NeuAcα-3Galβ-4GlcNAc-AO │ Fucα-3	1901.5	246.5
112	GSC-440	NeuAcα-3Galβ-4GlcNAcβ-C30 │ Fucα-3	615	2
113	GSC-512	(4-OAc)NeuAcα-3Galβ-4GlcNAcβ-C30 │ Fucα-3	-	89
114	GSC-513	(9-OAc)NeuAcα-3Galβ-3GlcNAcβ-C30 │ Fucα-4	432	433
115	GSC-511	(9-OAc)NeuAcα-3Galβ-4GlcNAcβ-C30 │ Fucα-3	212	175
116	GSC-225	(3-deoxy,3-carboxymethyl)Galβ-4GlcNAcβ-3Galβ-Cer36 │ Fucα-3	1712.5	188.5
117	GSC-236	SU-3Galβ-4GlcNAcβ-3Galβ-C30 │ Fucα-3	963.5	94.5
118	GSC-479	NeuAcα-3Galβ-4GlcNAcβ-3Galβ-C30 │ Fucα-3	-	79
119	GSC-105	NeuAcα-3Galβ-4GlcNAcβ-3Galβ-Cer36 │ Fucα-3	1144	22
120	GSC-121	NeuAcα-3Galβ-4GlcNAcβ-3Galβ-Cer36 │ (3-deoxy)Fucα-3	777.5	74.5
121	GSC-123	NeuAcα-3Galβ-4GlcNAcβ-3Galβ-Cer36 │ (4-deoxy)Fucα-3	-	47.5
122	GSC-133	NeuAcα-3Galβ-4GlcNAcβ-3Galβ-Cer36 │ (2-OMe)Fucα-3	575.5	465.5
123	GSC-131	NeuAcα-3Galβ-4GlcNAcβ-3Galβ-Cer36 │ Quvα-3	424.5	413.5
124	GSC-163	NeuAcα-3Galβ-4GlcNAcβ-3Galβ-Cer36 │ Rhaα-3	924	190
125	GSC-127	NeuAcα-3Galβ-4GlcNAcβ-3Galβ-Cer36 │ (6-deoxy)Talα-3	1336	228
126	GSC-341	KDNα-3Galβ-4GlcNAcβ-3Galβ-C30 │ Fucα-3	461	11
127	GSC-177	NeuGcα-3Galβ-4GlcNAcβ-3Galβ-Cer36 │ Fucα-3	1098.5	85.5
128	GSC-175	NeuAcα-3(4-deoxy)Galβ-4GlcNAcβ-3Galβ-Cer36 │ Fucα-3	1055.5	72.5
129	GSC-176	NeuAcα-3(6-deoxy)Galβ-4GlcNAcβ-3Galβ-Cer36 │ Fucα-3	1175	280
130	GSC-257	NeuAcα-3(4,6-deoxy)Galβ-4GlcNAcβ-3Galβ-Cer36 │ Fucα-3	1115	163
131	DLNN	GlcNAcβ-3Galβ-4Glc-DH	454	183
132	LNT	Galβ-3GlcNAcβ-3Galβ-4Glc-DH	245	20
133	Paragloboside	Galβ-4GlcNAcβ-3Galβ-4Glcβ-Cer	1941	492
134	LNnT	Galβ-4GlcNAcβ-3Galβ-4Glc-DH	818	689
135	B-like pentaosylceramide	Galα-3Galβ-4GlcNAcβ-3Galβ-4Glcβ-Cer	1943.5	393.5
136	Klaus glycolipid	Galβ-3Galβ-4GlcNAcβ-3Galβ-4Glcβ-Cer	1270	34
137	GSC-207	GlcAβ-3Galβ-4GlcNAcβ-3Galβ-4Glcβ-C30	799	148
138	GSC-191	GlcAβ-3Galβ-4GlcNAcβ-3Galβ-4Glcβ-Cer36	1460	438
139	GSC-189	GlcAβ-3Galβ-4GlcNAcβ-3Galβ-4Glcβ-Cer42	993	60
140	SU(3')-Tri	SU-3Galβ-4GlcNAcβ-3Gal-DH	1779.5	7.5
141	GSC-208	SU-3GlcAβ-3Galβ-4GlcNAcβ-3Galβ-4Glcβ-C30	203	78
142	GSC-192	SU-3GlcAβ-3Galβ-4GlcNAcβ-3Galβ-4Glcβ-Cer36	1161	223
143	GSC-190	SU-3GlcAβ-3Galβ-4GlcNAcβ-3Galβ-4Glcβ-Cer42	1374	98
144	Led-II pentaosylceramide	Fucα-2Galβ-3GlcNAcβ-3Galβ-4Glcβ-CerA	1835	259
145	Led-I pentaosylceramide	Fucα-2Galβ-3GlcNAcβ-3Galβ-4Glcβ-CerB	1482	35
146	LNFP-I	Fucα-2Galβ-3GlcNAcβ-3Galβ-4Glc-DH	181.5	216.5
147	B-hexaosylceramide	Galα-3Galβ-4GlcNAcβ-3Galβ-4Glcβ-Cer │ Fucα-2	852	57
148	A-Hexa	GalNAcα-3Galβ-3GlcNAcβ-3Galβ-4Glc-DH │ Fucα-2	114	180
149	A-Hepta	Fucα-4 │ GalNAcα-3Galβ-3GlcNAcβ-3Galβ-4Glc-DH │ Fucα-2	-	6
150	LNFP-II	Galβ-3GlcNAcβ-3Galβ-4Glc-DH │ Fucα-4	-	2.5
151	LNDFH-II	Galβ-3GlcNAcβ-3Galβ-4Glc-DH │ │ Fucα-4 Fucα-3	161	17
152	Leb-hexaosylceramide	Fucα-2Galβ-3GlcNAcβ-3Galβ-4Glcβ-Cer │ Fucα-4	672	65
153	LNDFH-I	Fucα-2Galβ-3GlcNAcβ-3Galβ-4Glc-DH │ Fucα-4	316.5	149.5
154	LNTFH-I	Fucα-2Galβ-3GlcNAcβ-3Galβ-4Glc-DH │ │ Fucα-4 Fucα-2	730.5	130.5
155	LNFP-III	Galβ-4GlcNAcβ-3Galβ-4Glc-DH │ Fucα-3	220.5	479.5
156	LNFP-III-AO	Galβ-4GlcNAcβ-3Galβ-4Glc-AO │ Fucα-3	600.5	229.5
157	LNnDFH-I	Fucα-2Galβ-4GlcNAcβ-3Galβ-4Glc-DH │ Fucα-3	192.5	102.5
158	LNnDFH-II	Galβ-4GlcNAcβ-3Galβ-4Glc-DH │ │ Fucα-3 Fucα-3	491.5	214.5
159	LNnDFH-V	Galβ-4GlcNAcβ-3Galβ-4Glc-DH │ │ Fucα-3 Fucα-2	1044	9
160	LNnTFH-I	Fucα-2Galβ-4GlcNAcβ-3Galβ-4Glc-DH │ │ Fucα-3 Fucα-2	589	178
161	SU(3')-LNFP-II	SU-3Galβ-3GlcNAcβ-4Galβ-4Glc-DH │ Fucα-4	1066	156
162	SU(6')-LNFP-II	SU-6Galβ-3GlcNAcβ-3Galβ-4Glc-DH │ Fucα-4	1101.5	33.5
163	SU(3')-LNFP-III	SU-3Galβ-4GlcNAcβ-3Galβ-4Glc-DH │ Fucα-3	1220	114
164	SU(6')-LNFP-III	SU-6Galβ-4GlcNAcβ-3Galβ-4Glc-DH │ Fucα-3	744.5	109.5
165	SU(3',6)-LNFP-III	SU-6 │ SU-3Galβ-4GlcNAcβ-3Galβ-4Glc-DH │ Fucα-3	1497.5	547.5
166	LSTa	NeuAcα-3Galβ-3GlcNAcβ-3Galβ-4Glc-DH	920.5	182.5
167	GSC-272	NeuAcα-3Galβ-3GlcNAcβ-3Galβ-4Glcβ-C30	-	50.5
168	GSC-147	KDNα-3Galβ-3GlcNAcβ-3Galβ-4Glcβ-Cer36	606.5	219.5
169	GSC-396	NeuGcα-3Galβ-3GlcNAcβ-3Galβ-4Glcβ-C30	96	10
170	LSTb	Galβ-3GlcNAcβ-3Galβ-4Glc-DH │ NeuAcα-6	430.5	157.5
171	GSC-397	NeuGcα-6Galβ-3GlcNAcβ-3Galβ-4Glcβ-C30	-	95
172	DSLNT	NeuAcα-3Galβ-3GlcNAcβ-3Galβ-4Glc-DH │ NeuAcα-6	-	26
173	Sialylparagloboside	NeuAcα-3Galβ-4GlcNAcβ-3Galβ-4Glcβ-Cer	1644.5	15.5
174	GSC-273	NeuAcα-3Galβ-4GlcNAcβ-3Galβ-4Glcβ-C30	672	478
175	GSC-31	NeuAcα-3Galβ-4GlcNAcβ-3Galβ-4Glcβ-Cer36	430.5	210.5
176	LSTc	NeuAcα-6Galβ-4GlcNAcβ-3Galβ-4Glc-DH	542	6
177	GSC-516B	Neuα-3Galβ-4GlcNAcβ-3Galβ-4Glcβ-Cer36 │ SU-6	1137.5	159.5
178	SA(3/6)LNFP-I	NeuAcα-3/6Galβ-3GlcNAcβ-3Galβ-4Glc-DH │ Fucα-2	812.5	154.5
179	SA(3')-LNFP-II	NeuAcα-3Galβ-3GlcNAcβ-3Galβ-4Glc-DH │ Fucα-4	73	107
180	SA(6')-LNFP-VI	NeuAcα-6Galβ-4GlcNAcβ-3Galβ-4Glc-DH │ Fucα-3	478	249
181	GSC-533	NeuAcα-3Galβ-4GlcNβ-3Galβ-4Glcβ-Cer36 │ Fucα-3	1123.5	162.5
182	GSC-64	NeuAcα-3Galβ-4GlcNAcβ-3Galβ-4Glcβ-Cer36 │ Fucα-3	936	325
183	SA(3')-LNFP-III	NeuAcα-3Galβ-4GlcNAcβ-3Galβ-4Glc-DH │ Fucα-3	715.5	173.5
184	GSC-472	Neuα-3Galβ-4GlcNAcβ-3Galβ-4Glcβ-Cer36 │ Fucα-3	771.5	119.5
185	GSC-97	NeuAcα-6Galβ-4GlcNAcβ-3Galβ-4Glcβ-Cer36 │ Fucα-3	679.5	272.5
186	GSC-314	KDNα-3Galβ-4GlcNAcβ-3Galβ-4Glcβ-C30 │ Fucα-3	151	144
187	GSC-149	KDNα-3Galβ-4GlcNAcβ-3Galβ-4Glcβ-Cer36 │ Fucα-3	150	82
188	GSC-311	KDNα-3Galβ-4GlcNAcβ-3Galβ-4Glcβ-C30 │ Rhaα-3	181.5	96.5
189	GSC-268	SU-6 │ NeuAcα-3Galβ-4GlcNAcβ-3Galβ-4Glcβ-Cer36 │ Fucα-3	917.5	448.5
190	GSC-268 deNAc	SU-6 │ Neuα-3Galβ-4GlcNβ-3Galβ-4Glcβ-Cer36 │ Fucα-3	1364.5	1.5
191	GSC-269	SU-6 │ NeuAcα-3Galβ-4GlcNAcβ-3Galβ-4Glcβ-Cer36 │ Fucα-3	169	416
192	GSC-406	SU-6 │ Neuα-3Galβ-4GlcNAcβ-3Galβ-4Glcβ-Cer36 │ Fucα-3	1424	331
193	GSC-270	SU-6 SU-6 │ │ NeuAcα-3Galβ-4GlcNAcβ-3Galβ-4Glcβ-Cer36 │ Fucα-3	1756	185
194	pLNH	Galβ-3GlcNAcβ-3Galβ-4GlcNAcβ-3Galβ-4Glc-DH	456	270
195	pLNnH	Galβ-4GlcNAcβ-3Galβ-4GlcNAcβ-3Galβ-4Glc-DH	179.5	332.5
196	GSC-216	GlcAβ-3Galβ-4GlcNAcβ-3Galβ-4GlcNAcβ-3Galβ-4Glcβ-Cer42	151	71
197	GSC-217	SU-3GlcAβ-3Galβ-4GlcNAcβ-3Galβ-4GlcNAcβ-3Galβ-4Glcβ-Cer42	933	255
198	GSC-218	GlcAβ-3Galβ-4GlcNAcβ-3Galβ-4GlcNAcβ-3Galβ-4Glcβ-Cer36	721.5	32.5
199	GSC-219	SU-3GlcAβ-3Galβ-4GlcNAcβ-3Galβ-4GlcNAcβ-3Galβ-4Glcβ-Cer36	1104.5	506.5
200	LNH	Galβ-4GlcNAcβ-6 │ Galβ-4Glc-DH │ Galβ-3GlcNAcβ-3	733.5	331.5
201	iLNO	Galβ-3GlcNAcβ-3Galβ-4GlcNAcβ-6 │ Galβ-4Glc-DH │ Galβ-3GlcNAcβ-3	166.5	15.5
202	LND	Galβ-4GlcNAcβ-6 │ Galβ-4GlcNAcβ-6 │ │ Galβ-3GlcNAcβ-3 Galβ-4Glc-DH │ Galβ-3GlcNAcβ-3	-	333
203	LNnH	Galβ-4GlcNAcβ-6 │ Galβ-4Glc-DH │ Galβ-4GlcNAcβ-3	1144	245
204	Nonaosylceramide	GlcNAcβ-6 │ GlcNAcβ-6 Galβ-4GlcNAcβ-3Galβ-4Glcβ-Cer │ │ Galβ-4GlcNAcβ-3 │ GlcNAcβ-3	1630.5	483.5
205	I-octaosylceramide	Galβ-4GlcNAcβ-6 │ Galβ-4GlcNAcβ-3Galβ-4Glcβ-Cer │ Galβ-4GlcNAcβ-3	194	38
206	I-dodecaosylceramide	Galβ-4GlcNAcβ-6 │ Galβ-4GlcNAcβ-6 Galβ-4GlcNAcβ-3Galβ-4Glcβ-Cer │ │ Galβ-4GlcNAcβ-3 │ Galβ-4GlcNAcβ-3	74.5	86.5
207	I-hexadecaosylceramide	Galβ-4GlcNAcβ-6 │ Galβ-4GlcNAcβ-6 Galβ-4GlcNAcβ-3Galβ-4Glcβ-Cer │ │ Galβ-4GlcNAcβ-6 Galβ-4GlcNAcβ-3 │ │ Galβ-4GlcNAcβ-3 │ Galβ-4GlcNAcβ-3	1094.5	219.5
208	I-eicosaosylceramide	Galβ-4GlcNAcβ-6 │ Galβ-4GlcNAcβ-6 Galβ-4GlcNAcβ-3Galβ-4Glcβ-Cer │ │ Galβ-4GlcNAcβ-6 Galβ-4GlcNAcβ-3 │ │ Galβ-4GlcNAcβ-6 Galβ-4GlcNAcβ-3 │ │ Galβ-4GlcNAcβ-3 │ Galβ-4GlcNAcβ-3	354.5	179.5
209	B-like decaosylceramide	Galα-3Galβ-4GlcNAcβ-6 │ Galβ-4GlcNAcβ-3Galβ-4Glcβ-Cer │ Galα-3Galβ-4GlcNAcβ-3	-	518.5
210	B-like pentadecaosylceramide	Galα-3Galβ-4GlcNAcβ-6 │ Galα-3Galβ-4GlcNAcβ-6 Galβ-4GlcNAcβ-3Galβ-4Glcβ-Cer │ │ Galβ-4GlcNAcβ-3 │ Galα-3Galβ-4GlcNAcβ-3	295	270
211	B-like eicosaosylceramide	Galα-3Galβ-4GlcNAcβ-6 │ Galα-3Galβ-4GlcNAcβ-6 Galβ-4GlcNAcβ-3Galβ-4Glcβ-Cer │ │ Galα-3Galβ-4GlcNAcβ-6 Galβ-4GlcNAcβ-3 │ │ Galβ-4GlcNAcβ-3 │ Galα-3Galβ-4GlcNAcβ-3	2573	206
212	B-like pentaeicosaosylceramide	Galα-3Galβ-4GlcNAcβ-6 │ Galα-3Galβ-4GlcNAcβ-6 Galβ-4GlcNAcβ-3Galβ-4Glcβ-Cer │ │ Galα-3Galβ-4GlcNAcβ-6 Galβ-4GlcNAcβ-3 │ │ Galα-3Galβ-4GlcNAcβ-6 Galβ-4GlcNAcβ-3 │ │ Galβ-4GlcNAcβ-3 │ Galα-3Galβ-4GlcNAcβ-3	952	4
213	pLNFH-IV	Galβ-3GlcNAcβ-3Galβ-4GlcNAcβ-3Galβ-4Glc-DH │ Fucα-3	3471.5	4192.5
214	DFpLNH-II	Galβ-3GlcNAcβ-3Galβ-4GlcNAcβ-3Galβ-4Glc-DH │ │ Fucα-4 Fucα-3	-	69
215	TFpLNH-I	Fucα-2Galβ-3GlcNAcβ-3Galβ-4GlcNAcβ-3Galβ-4Glc-DH │ │ Fucα-4 Fucα-3	-	214
216	MFLNH-III	Galβ-4GlcNAcβ-6 │ │ Fucα-3 Galβ-4Glc-DH │ Galβ-3GlcNAcβ-3	331	127
217	DFLNH(b)	Galβ-4GlcNAcβ-6 │ │ Fucα-3 Galβ-4Glc-DH │ Galβ-3GlcNAcβ-3 │ Fucα-4	-	39.5
218	DFLNH(c)	Galβ-4GlcNAcβ-6 │ Galβ-4Glc-DH │ Fucα-2Galβ-3GlcNAcβ-3 │ Fucα-4	-	70
219	DFLNH(a)	Galβ-4GlcNAcβ-6 │ │ Fucα-3 Galβ-4Glc-DH │ Fucα-2Galβ-3GlcNAcβ-3	407	36
220	TFLNH	Galβ-4GlcNAcβ-6 │ │ Fucα-3 Galβ-4Glc-DH │ Fucα-2Galβ-3GlcNAcβ-3 │ Fucα-4	-	212.5
221	MFiLNO-IV	Galβ-3GlcNAcβ-3Galβ-4GlcNAcβ-6 │ │ Fucα-3 Galβ-4Glc-DH │ Galβ-3GlcNAcβ-3	-	120
222	TFiLNO	Galβ-3GlcNAcβ-3Galβ-4GlcNAcβ-6 │ │ │ Fucα-4 Fucα-3 Galβ-4Glc-DH │ Galβ-3GlcNAcβ-3 │ Fucα-4	-	126
223	MFLND	Galβ-4GlcNAcβ-6 │ │ Fucα-3 Galβ-4GlcNAcβ-6 │ │ Galβ-3GlcNAcβ-3 Galβ-4Glc-DH │ Galβ-3GlcNAcβ-3	355.5	27.5
224	MFLNnH(a)	Galβ-4GlcNAcβ-6 │ │ Fucα-3 Galβ-4Glc-DH │ Galβ-4GlcNAcβ-3	98	403
225	DFLNnH	Galβ-4GlcNAcβ-6 │ │ Fucα-3 Galβ-4Glc-DH │ Galβ-4GlcNAcβ-3 │ Fucα-3	-	161
226	B-III dodecaosylceramide	Galα-3Galβ-4GlcNAcβ-6 │ │ Fucα-2 Galβ-4GlcNAcβ-3Galβ-4Glcβ-Cer │ Galα-3Galβ-4GlcNAcβ-3 │ Fucα-2	-	71
227	B-IV tetradecaosylceramide	Galα-3Galβ-4GlcNAcβ-6 │ │ Fucα-2 Galβ-4GlcNAcβ-3Galβ-4Glcβ-Cer │ Galα-3Galβ-4GlcNAcβ-3Galβ-4GlcNAcβ-3 │ Fucα-2	235	110
228	MSLNH	NeuAcα-6Galβ-4GlcNAcβ-6 │ Galβ-4Glc-DH │ Galβ-3GlcNAcβ-3	329.5	246.5
229	MSLNnH-I	Galβ-4GlcNAcβ-6 │ Galβ-4Glc-DH │ NeuAcα-6Galβ-3GlcNAcβ-3	18.5	427.5
230	DSLNnH	NeuAcα-6Galβ-4GlcNAcβ-6 │ Galβ-4Glc-DH │ NeuAcα-6Galβ-4GlcNAcβ-3	-	38.5
231	MSMFLNH	Galβ-4GlcNAcβ-6 │ │ Fucα-3 Galβ-4Glc-DH │ NeuAcα-3Galβ-3GlcNAcβ-3	-	166.5
232	MFMSLNnH	Galβ-4GlcNAcβ-6 │ │ Fucα-3 Galβ-4Glc-DH │ NeuAcα-6Galβ-3GlcNAcβ-3	549.5	46.5
233	GSC-221	NeuAcα-3Galβ-4GlcNAcβ-3Galβ-4GlcNAcβ-3Galβ-4Glcβ-Cer36 │ Fucα-3	666.5	370.5
234	GSC-220	NeuAcα-3Galβ-4GlcNAcβ-3Galβ-4GlcNAcβ-3Galβ-4Glcβ-Cer36 │ │ Fucα-3 Fucα-3	154.5	313.5
235	C4U	NeuAcα-3Galβ-4GlcNAcβ-3Galβ-3GlcNAc-DH │ │ │ SU-6 SU-6 SU-6	1510.5	256.5
236	Man2(α2)	Manα-2Man-DH	3692.5	290.5
237	Man2(α3)	Manα-3Man-DH	8974	303
238	Man2(α6)	Manα-6Man-DH	14227.5	161.5
239	Man3(α3,α6)	Manα-6Man-DH │ Manα-3	6090	736
240	Man5(α3,α6)	Manα-3 │ Manα-6Manα-6Man-DH │ Manα-3	7523.5	525.5
241	Man1GN1	Manβ-4GlcNAc-DH	5232	164
242	Man2GN1	Manα-3Manβ-4GlcNAc-DH	13154	564
243	Man2aGN2	Manα-6Manβ-4GlcNAcβ-4GlcNAc-DH	1456	74
244	Man3GN2	Manα-6 │ Manβ-4GlcNAcβ-4GlcNAc-DH │ Manα-3	7247.5	631.5
245	Man4aGN2	Manα-3Manα-6 │ Manβ-4GlcNAcβ-4GlcNAc-DH │ Manα-3	10751.5	356.5
246	Man4bGN2	Manα-6 │ Manα-3Manα-6 │ Manβ-4GlcNAcβ-4GlcNAc-DH	2348	4
247	Man5GN2	Manα-6 │ Manα-3Manα-6 │ Manβ-4GlcNAcβ-4GlcNAc-DH │ Manα-3	3364	134
248	Man6GN2	Manα-6 │ Manα-3Manα-6 │ Manβ-4GlcNAcβ-4GlcNAc-DH │ Manα-2Manα-3	5039.5	750.5
249	Man7(D1)GN2	Manα-6 │ Manα-3Manα-6 │ Manβ-4GlcNAcβ-4GlcNAc-DH │ Manα-2Manα-2Manα-3	4644.5	27.5
250	Man7(D1)GN2-AO	Manα-6 │ Manα-3Manα-6 │ Manβ-4GlcNAcβ-4GlcNAc-AO │ Manα-2Manα-2Manα-3	-	5094
251	Man7(D3)GN2	Manα-2Manα-6 │ Manα-3Manα-6 │ Manβ-4GlcNAcβ-4GlcNAc-DH │ Manα-2Manα-3	4292.5	69.5
252	Man8(D1D3)GN2	Manα-2Manα-6 │ Manα-3Manα-6 │ Manβ-4GlcNAcβ-4GlcNAc-DH │ Manα-2Manα-2Manα-3	4532	362
253	Man9GN2	Manα-2Manα-6 │ Manα-2Manα-3Manα-6 │ Manβ-4GlcNAcβ-4GlcNAc-DH │ Manα-2Manα-2Manα-3	2386.5	59.5
254	Man9GN2-AO	Manα-2Manα-6 │ Manα-2Manα-3Manα-6 │ Manβ-4GlcNAcβ-4GlcNAc-AO │ Manα-2Manα-2Manα-3	1056	137
255	Glc1Man9GN2	Manα-2Manα-6 │ Manα-6 │ │ Manα-2Manα-3 Manβ-4GlcNAcβ-4GlcNAc-DH │ Glcα-3Manα-2Manα-2Manα-3	-	758.5
256	Glc1Man9GN2-AO	Manα-2Manα-6 │ Manα-6 │ │ Manα-2Manα-3 Manβ-4GlcNAcβ-4GlcNAc-AO │ Glcα-3Manα-2Manα-2Manα-3	1278.5	280.5
257	Glc2Man9GN2-AO	Manα-2Manα-6 │ Manα-6 │ │ Manα-2Manα-3 Manβ-4GlcNAcβ-4GlcNAc-AO │ Glcα-3Glcα-3Manα-2Manα-2Manα-3	1177	22
258	Glc2Man7(D1)GN1-AO	Manα-6 │ Manα-3Manα-6 │ Manβ-4GlcNAc-AO │ Glcα-3Glcα-3Manα-2Manα-2Manα-3	1119	201
259	Glc3Man7(D1)GN1-AO	Manα-6 │ Manα-3Manα-6 │ Manβ-4GlcNAc-AO │ Glcα-2Glcα-3Glcα-3Manα-2Manα-2Manα-3	882	229
260	Man3XylGN2	Manα-6 │ Xylβ-2Manβ-4GlcNAcβ-4GlcNAc-DH │ Manα-3	7161.5	483.5
261	N1	Galβ-4GlcNAcβ-2Manα-6 Fucα-6 │ │ Manβ-4GlcNAcβ-4GlcNAc-DH │ Manα-3	686	280
262	N2	Manα-6 │ Manβ-4GlcNAcβ-4GlcNAc-DH │ Galβ-4GlcNAcβ-2Manα-3	506	53
263	N4	Galβ-4GlcNAcβ-2Manα-6 │ Manβ-4GlcNAcβ-4GlcNAc-DH │ Manα-3	3150.5	207.5
264	GlcNac2Man3-AO	GlcNAcβ-2Manα-6 │ Man-AO │ GlcNAcβ-2Manα-3	293.5	226.5
265	N3	GlcNAcβ-2Manα-6 Fucα-6 │ │ Galβ-4 Manβ-4GlcNAcβ-4GlcNAc-DH │ GlcNAcβ-2Manα-3	148.5	121.5
266	NGA2	GlcNAcβ-2Manα-6 │ Manβ-4GlcNAcβ-4GlcNAc-DH │ GlcNAcβ-2Manα-3	168.5	206.5
267	NGA2B	GlcNAcβ-2Manα-6 │ GlcNAcβ-4Manβ-4GlcNAcβ-4GlcNAc-DH │ GlcNAcβ-2Manα-3	813.5	8.5
268	NGA3B	GlcNAcβ-2Manα-6 │ GlcNAcβ-4Manβ-4GlcNAcβ-4GlcNAc-DH │ GlcNAcβ-4Manα-3 │ GlcNAcβ-2	200.5	107.5
269	NGA4	GlcNAcβ-6 │ GlcNAcβ-2Manα-6 │ Manβ-4GlcNAcβ-4GlcNAc-DH │ GlcNAcβ-2Manα-3 │ GlcNAcβ-4	-	45.5
270	NGA5B	GlcNAcβ-2 │ GlcNAcβ-4Manα-6 │ │ GlcNAcβ-6 │ │ GlcNAcβ-4Manβ-4GlcNAcβ-4GlcNAc-DH │ GlcNAcβ-4Manα-3 │ GlcNAcβ-2	-	34.5
271	GNMan5BGN2	Manα-6 │ Manα-3Manα-6 │ GlcNAcβ-4Manβ-4GlcNAcβ-4GlcNAc-DH │ GlcNAcβ-2Manα-3	1451.5	279.5
272	NA2	Galβ-4GlcNAcβ-2Manα-6 │ Manβ-4GlcNAcβ-4GlcNAc-DH │ Galβ-4GlcNAcβ-2Manα-3	-	154.5
273	NA3	Galβ-4GlcNAcβ-2Manα-6 │ Manβ-4GlcNAcβ-4GlcNAc-DH │ Galβ-4GlcNAcβ-4Manα-3 │ Galβ-4GlcNAcβ-2	-	303.5
274	NA4	Galβ-4GlcNAcβ-6 │ Galβ-4GlcNAcβ-2Manα-6 │ Manβ-4GlcNAcβ-4GlcNAc-DH │ Galβ-4GlcNAcβ-4Manα-3 │ Galβ-4GlcNAcβ-2	-	197.5
275	Fuc-GlcNAc	Fucα-6GlcNAc-DH	1052.5	282.5
276	Man3FGN2	Manα-6 Fucα-6 │ │ Manβ-4GlcNAcβ-4GlcNAc-DH │ Manα-3	4452	165
277	Man3FXylGN2	Manα-6 │ Xylβ-2Manα-4GlcNAcβ-4GlcNAc-DH │ │ Manα-3 Fucα-3	7590	131
278	NGA2F	GlcNAcβ-2Manα-6 Fucα-6 │ │ Manβ-4GlcNAcβ-4GlcNAc-DH │ GlcNAcβ-2Manα-3	-	224
279	NA2F	Galβ-4GlcNAcβ-2Manα-6 Fucα-6 │ │ Manβ-4GlcNAcβ-4GlcNAc-DH │ Galβ-4GlcNAcβ-2Manα-3	-	93
280	NA2F-AO	Galβ-4GlcNAcβ-2Manα-6 Fucα-6 │ │ Manβ-4GlcNAcβ-4GlcNAc-AO │ Galβ-4GlcNAcβ-2Manα-3	38.5	40.5
281	NA2FB	Galβ-4GlcNAcβ-2Manα-6 Fucα-6 │ │ GlcNAcβ-4Manβ-4GlcNAcβ-4GlcNAc-DH │ Galβ-4GlcNAcβ-2Manα-3	-	106
282	NA3-Lex	Galβ-4GlcNAcβ-2Manα-6 │ Fucα-3 Manβ-4GlcNAcβ-4GlcNAc-DH │ Galβ-4GlcNAcβ-4Manα-3 │ Galβ-4GlcNAcβ-2	-	39
283	A2(2-6)	NeuAcα-6Galβ-4GlcNAcβ-2Manα-6 │ Manβ-4GlcNAcβ-4GlcNAc-DH │ NeuAcα-6Galβ-4GlcNAcβ-2Manα-3	-	242.5
284	AGP-Bi-Ac2	NeuAcα-6Galβ-4GlcNAcβ-2Manα-6 │ Manβ-4GlcNAcβ-4GlcNAc-DH │ NeuAcα-6Galβ-4GlcNAcβ-2Manα-3	-	153
285	AGP-Bi-Gc2	NeuGcα-6Galβ-4GlcNAcβ-2Manα-6 │ Manβ-4GlcNAcβ-4GlcNAc-DH │ NeuGcα-6Galβ-4GlcNAcβ-2Manα-3	-	213.5
286	AGP-Bi-AcGc	NeuGc(Ac)α-6Galβ-4GlcNAcβ-2Manα-6 │ Manβ-4GlcNAcβ-4GlcNAc-DH │ NeuAc(Gc)α-6Galβ-4GlcNAcβ-2Manα-3	-	173.5
287	A3	NeuAcα-3Galβ-4GlcNAcβ-2Manα-6 │ Manβ-4GlcNAcβ-4GlcNAc-DH │ NeuAcα-3Galβ-4GlcNAcβ-4Manα-3 │ NeuAcα-6Galβ-4GlcNAcβ-2	-	53
288	A2F(2-3)	NeuAcα-3Galβ-4GlcNAcβ-2Manα-6 Fucα-6 │ │ Manβ-4GlcNAcβ-4GlcNAc-DH │ NeuAcα-3Galβ-4GlcNAcβ-2Manα-3	-	106
289	GM4	NeuAcα-3Galβ-Cer	837.5	80.5
290	SM3	SU-3Galβ-4Glcβ-Cer	2662	109
291	Haematoside	NeuAcα-3Galβ-4Glcβ-Cer	877	345
292	GM3	NeuAcα-3Galβ-4Glcβ-Cer	2344.5	43.5
293	GM3(Gc)	NeuGcα-3Galβ-4Glcβ-Cer	1584	138
294	Asialo-GM2	GalNAcβ-4Galβ-4Glcβ-Cer	1229	53
295	SM2	GalNAcβ-4Galβ-4Glcβ-Cer │ SU-3	1027	125
296	SB2	SU-3GalNAcβ-4Galβ-4Glcβ-Cer │ SU-3	1308.5	73.5
297	GM2	GalNAcβ-4Galβ-4Glcβ-Cer │ NeuAcα-3	920	256
298	GSC-576	GalNAcβ-4Galβ-3Glcβ-C30 │ NeuAcα-3	321.5	19.5
299	GSC-108	GalNAcβ-4Galβ-4Glcβ-Cer36 │ NeuAcα-3	1177	137
300	GSC-193	GalNAcβ-4Galβ-4Glcβ-Cer36 │ KDNα-3	929	475
301	Asialo-GM1	Galβ-3GalNAcβ-4Galβ-4Glcβ-Cer	309	60
302	Asialo-GM1-Tetra	Galβ-3GalNAcβ-4Galβ-4Glc-DH	954	137
303	SM1a	Galβ-3GalNAcβ-4Galβ-4Glcβ-Cer │ SU-3	310	22
304	SB1a	SU-3Galβ-3GalNAcβ-4Galβ-4Glcβ-Cer │ SU-3	1487	59
305	GSC-335	SU-6 │ NeuAcα-3Galβ-3GalNAcβ-4Galβ-4Glcβ-Cer36	937	19
306	GM1	Galβ-3GalNAcβ-4Galβ-4Glcβ-Cer │ NeuAcα-3	1668.5	29.5
307	GM1-penta	Galβ-3GalNAcβ-4Galβ-4Glc-DH │ NeuAcα-3	-	23
308	GM1(Gc)	Galβ-3GalNAcβ-4Galβ-4Glcβ-Cer │ NeuGcα-3	623	182
309	GM1(Gc)-penta	Galβ-3GalNAcβ-4Galβ-4Glc-DH │ NeuGcα-3	-	446.5
310	GD1a	NeuAcα-3Galβ-3GalNAcβ-4Galβ-4Glcβ-Cer │ NeuAcα-3	753.5	159.5
311	GD1a-hexa	NeuAcα-3Galβ-3GalNAcβ-4Galβ-4Glc-DH │ NeuAcα-3	-	33.5
312	GalNAc-GD1a(Ac,Gc)	GalNAcβ-4Galβ-3GalNAcβ-4Galβ-4Glcβ-Cer │ │ NeuGcα-3 NeuAcα-3 GalNAcβ-4Galβ-3GalNAcβ-4Galβ-4Glcβ-Cer │ │ NeuAcα-3 NeuGcα-3	10	96
313	GSC-195	KDNα-3Galβ-3GalNAcβ-4Galβ-4Glcβ-Cer36 │ KDNα-3	1643	223
314	GD3	NeuAcα-8NeuAcα-3Galβ-4Glcβ-Cer	361	85
315	GD3-tetra	NeuAcα-8NeuAcα-3Galβ-4Glc-DH	78.5	685.5
316	GD3-tetra-AO	NeuAcα-8NeuAcα-3Galβ-4Glc-AO	757	136
317	GD2	GalNAcβ-4Galβ-4Glcβ-Cer │ NeuAcα-8NeuAcα-3	-	29
318	GD1b	Galβ-3GalNAcβ-4Galβ-4Glcβ-Cer │ NeuAcα-8NeuAcα-3	272	15
319	GT1a	NeuAcα-8NeuAcα-3Galβ-3GalNAcβ-4Galβ-4Glcβ-Cer │ NeuAcα-3	131.5	589.5
320	GT1b	NeuAcα-3Galβ-3GalNAcβ-4Galβ-4Glcβ-Cer │ NeuAcα-8NeuAcα-3	561.5	222.5
321	GQ1b	NeuAcα-8NeuAcα-3Galβ-3GalNAcβ-4Galβ-4Glcβ-Cer │ NeuAcα-8NeuAcα-3	878	401
322	GSC-442	GalNAcβ-4Galβ-4Glcβ-Cer36 │ NeuAcα-6	759.5	354.5
323	GSC-68	NeuAcα-6Galβ-3GalNAcβ-4Galβ-4Glcβ-Cer36	38.5	21.5
324	GSC-107	NeuAcα-6Galβ-3GalNAcβ-4Galβ-4Glcβ-Cer36 │ NeuAcα-6	190.5	133.5
325	GSC-118	NeuAcα-3Galβ-3GalNAcβ-4Galβ-4Glcβ-Cer36 │ NeuAcα-6	1787	16
326	GalNAc-Ser	GalNAcα-Ser-DH	1227	149
327	GalNAc-Thr	GalNAcα-Thr-DH	721.5	78.5
328	BSM-Di-A1-AO	NeuGcα-6GalNAc-AO	1127.5	145.5
329	BSM-Di-A2-AO	NeuAcα-6GalNAc-AO	-	1618.5
330	GalNAcα-3GalNAc	GalNAcα-3GalNAc-DH	912.5	209.5
331	Galβ-3GalNAc	Galβ-3GalNAc-DH	1154	270
332	Galβ-3GalNAc-AO	Galβ-3GalNAc-AO	110.5	203.5
333	Galβ-6GalNAc	Galβ-6GalNAc-DH	634.5	252.5
334	Galβ-6GalNAc-AO	Galβ-6GalNAc-AO	351	132
335	Man-Ser	Manα-Ser-DH	16027.5	834.5
336	Man-Ser-Succ	Manα-Ser-Succ-DH	11146	354
337	Man-Thr	Manα-Thr-DH	4593.5	146.5
338	Man-Thr-Succ	Manα-Thr-Succ-DH	7491	119
339	A8/1	GlcNAcα-4Galβ-OX	1173.5	225.5
340	A8/2	SU-6 │ Fucα-3GlcNAcβ-OY	889.5	17.5
341	A15/1	SU-6GlcNAcβ-OY	1506.5	207.5
342	A15/3	GlcNAcα-4Galβ-3Galβ-OX │ Fucα-2	846.5	60.5
343	B13/a	GlcAβ-3Galβ-3GlcNAcβ-OX	702.5	67.5
344	Notch-1	Fucα-Thr-DH	766.5	195.5
345	Notch-2	GlcNAcβ-3Fucα-Thr	470	109
346	Notch-3	Galβ-4GlcNAcβ-3Fucα-Thr-DH	325.5	206.5
347	GSC-488	NeuAcα-3Galβ-3GalNAcβ-C30	820.5	251.5
348	GSC-491	NeuAcα-3Galβ-3(6-deoxy-6-carboxymethyl)GalNAcβ-C30	572.5	244.5
349	GSC-489	SU-6 │ NeuAcα-3Galβ-3GalNAcβ-C30	773	62
350	DST	NeuAcα-3Galβ-3GalNAc-DH │ NeuAcα-6	689	122
351	DST-AO	NeuAcα-3Galβ-3GalNAc-AO │ NeuAcα-6	2097	283
352	GSC-490	NeuAcα-3Galβ-3GalNAcβ-C30 │ NeuAcα-6	2040.5	268.5
353	GlcNAcβ-3Fuc-AO	GlcNAcβ-3Fuc-AO	903.5	205.5
354	GlcNAcβ1-2Fuc-AO	GlcNAcβ-2Fuc-AO	440.5	49.5
355	GlcNAcβ1-4Fuc-AO	GlcNAcβ-4Fuc-AO	-	176.5
356	GlcNAcβ-2Man-AO	GlcNAcβ-2Man-AO	912.5	275.5
357	SA2(α8)	NeuAcα-8NeuAc-DH	213	122
358	SA3(α8)	NeuAcα-8NeuAcα-8NeuAc-DH	181.5	562.5
359	SA4(α8)	NeuAcα-8NeuAcα-8NeuAcα-8NeuAc-DH	277	120
360	SA5(α8)*	NeuAcα-8NeuAcα-8NeuAcα-8NeuAcα-8NeuAc-DH	702	25
361	SA6(α8)*	NeuAcα-8NeuAcα-8NeuAcα-8NeuAcα-8NeuAcα-8NeuAc-DH	236	256
362	SA7(α8)*	NeuAcα-8NeuAcα-8NeuAcα-8NeuAcα-8NeuAcα-8NeuAcα-8NeuAc-DH	481	302
363	SA8(α8)*	NeuAcα-8NeuAcα-8NeuAcα-8NeuAcα-8NeuAcα-8NeuAc-8NeuAcα-8NeuAc-DH	916	45
364	SA9(α8)*	NeuAcα-8NeuAcα-8NeuAcα-8NeuAcα-8NeuAcα-8NeuAc-8NeuAcα-8NeuAc-8NeuAcα-DH	864	18
365	SA10(α8)*	NeuAcα-8NeuAcα-8NeuAcα-8NeuAcα-8NeuAcα-8NeuAcα-8NeuAcα-8NeuAcα-8NeuAcα-8NeuAc-DH	203	146
366	HA-S4*	GlcAβ-3GlcNAcβ-4GlcAβ-3GlcNAc-DH	732	35
367	HA-S14*	GlcAβ-3GlcNAcβ-4GlcAβ-3GlcNAcβ-4GlcAβ-3GlcNAcβ-4GlcAβ-3GlcNAcβ-4GlcAβ-3GlcNAcβ-4GlcAβ-3GlcNAcβ-4GlcAβ-3GlcNAc-DH	-	237.5
368	Hep-Di IS	ΔUA-4GlcNS-DH │ │ SU-2 │ SU-6	1852	182
369	Hep-Di-IS-AO	ΔUA-4GlcNS-AO │ │ SU-2 │ SU-6	1711	299
370	CSA-4*	ΔUA-3GalNAcβ-4GlcAβ-3GalNAc-DH │ │ SU-4 SU-4	1570.5	240.5
371	CSA-14*	ΔUA-3GalNAcβ-4GlcAβ-3GalNAcβ-4GlcAβ-3GalNAcβ-4GlcAβ-3GalNAcβ-4GlcAβ-3GalNAcβ-4GlcAβ-3GalNAcβ-4GlcAβ-3GalNAc-DH │ │ │ │ │ │ │ SU-4 SU-4 SU-4 SU-4 SU-4 SU-4 SU-4	511.5	225.5
372	CSB-4*	ΔUA-3GalNAcβ-4IdoAα-3GalNAc-DH │ │ SU-4 SU-4	1704	307
373	CSB-14*	ΔUA-3GalNAcβ-4IdoAα-3GalNAcβ-4IdoAα-3GalNAcβ-4IdoAα-3GalNAcβ-4IdoAα-3GalNAcβ-4IdoAα-3GalNAcβ-4IdoAα-3GalNAc-DH │ │ │ │ │ │ │ SU-4 SU-4 SU-4 SU-4 SU-4 SU-4 SU-4	1369	101
374	CSC-4*	ΔUA-3GalNAcβ-4GlcAβ-3GalNAc-DH │ │ SU-6 SU-6	1755.5	111.5
375	CSC-14*	ΔUA-3GalNAcβ-4GlcAβ-3GalNAcβ-4GlcAβ-3GalNAcβ-4GlcAβ-3GalNAcβ-4GlcAβ-3GalNAcβ-4GlcAβ-3GalNAcβ-4GlcAβ-3GalNAc-DH │ │ │ │ │ │ │ SU-6 SU-6 SU-6 SU-6 SU-6 SU-6 SU-6	343	16
376	Hep-4-AO*	SU-6 │ ΔUA-4GlcNSα-4IdoAα-4GlcNS-AO │ │ │ SU-6 SU-2 SU-6	1304.5	300.5
377	Hep-14-AO*	SU-2 │ ΔUA-4GlcNSα-4IdoAα-4GlcNSα-4IdoAα-4GlcNSα-4IdoAα-4GlcNSα-4IdoAα-4GlcNSα-4IdoAα-4GlcNSα-4IdoAα-4GlcNS-AO │ │ │ │ │ │ │ │ │ │ │ │ │ SU-6 SU-2 SU-6 SU-2 SU-6 SU-2 SU-6 SU-2 SU-6 SU-2 SU-6 SU-2 SU-6	2097	251
378	HS-S4-AO*	GlcAβ-4GlcNAcα-4GlcAβ-4aMan-AO	1558.5	152.5
379	HS-S8-AO*	GlcAβ-4GlcNAcα-4GlcAβ-4GlcNAcα-4GlcAβ-4GlcNAcα-4GlcAβ-4aMan-AO	828	15
380	GN2	GlcNAcβ-4GlcNAc-DH	650	75
381	GN2-AO	GlcNAcβ-4GlcNAc-AO	164.5	13.5
382	GN3	GlcNAcβ-4GlcNAcβ-4GlcNAc-DH	-	106.5
383	GN3-AO	GlcNAcβ-4GlcNAcβ-4GlcNAc-AO	168	21
384	GN4-AO*	GlcNAcβ-4GlcNAcβ-4GlcNAcβ-4GlcNAc-AO	96.5	24.5
385	GN5-AO*	GlcNAcβ-4GlcNAcβ-4GlcNAcβ-4GlcNAcβ-4GlcNAc-AO	730	164
386	GN6-AO*	GlcNAcβ-4GlcNAcβ-4GlcNAcβ-4GlcNAcβ-4GlcNAcβ-4GlcNAc-AO	1210	100
387	GN7-AO*	GlcNAcβ-4GlcNAcβ-4GlcNAcβ-4GlcNAcβ-4GlcNAcβ-4GlcNAcβ-4GlcNAc-AO	684.5	324.5
388	GN8-AO*	GlcNAcβ-4GlcNAcβ-4GlcNAcβ-4GlcNAcβ-4GlcNAcβ-4GlcNAcβ-4GlcNAcβ-4GlcNAc-AO	-	176
389	Man4(β4)	Manβ-4Manβ-4Manβ-4Man-DH	16209	57
390	Man5(β4)	Manβ-4Manβ-4Manβ-4Manβ-4Man-DH	19440.5	219.5
391	Man6(β4)	Manβ-4Manβ-4Manβ-4Manβ-4Manβ-4Man-DH	16838	214
392	Xyl5(β4)	Xylβ-4Xylβ-4Xylβ-4Xylβ-4Xyl-DH	-	153
393	Xyl6(β4)	Xylβ-4Xylβ-4Xylβ-4Xylβ-4Xylβ-4Xyl-DH	-	147
394	Ara6(α5)	Araα-5Araα-5Araα-5Araα-5Araα-5Ara-DH	84.5	361.5
395	Ara7(α5)	Araα-5Araα-5Araα-5Araα-5Araα-5Araα-5Ara-DH	193.5	84.5
396	Glc2(α2)-AO	Glcα-2Glc-AO	420.5	11.5
397	Nigerose-AO	Glcα-3Glc-AO	1094.5	177.5
398	Malto-2-AO	Glcα-4Glc-AO	104	156
399	Malto-3-AO	Glcα-4Glcα-4Glc-AO	32	116
400	Malto-4-AO	Glcα-4Glcα-4Glcα-4Glc-AO	892.5	182.5
401	Malto-5-AO	Glcα-4Glcα-4Glcα-4Glcα-4Glc-AO	986.5	70.5
402	Malto-6-AO	Glcα-4Glcα-4Glcα-4Glcα-4Glcα-4Glc-AO	-	235
403	Malto-7-AO	Glcα-4Glcα-4Glcα-4Glcα-4Glcα-4Glcα-4Glc-AO	389.5	111.5
404	Malto-8-AO*	Glcα-4Glcα-4Glcα-4Glcα-4Glcα-4Glcα-4Glcα-4Glc-AO	532.5	381.5
405	Malto-9-AO*	Glcα-4Glcα-4Glcα-4Glcα-4Glcα-4Glcα-4Glcα-4Glcα-4Glc-AO	1244	0
406	Malto-10-AO*	Glcα-4Glcα-4Glcα-4Glcα-4Glcα-4Glcα-4Glcα-4Glcα-4Glcα-4Glc-AO	134.5	17.5
407	Malto-11-AO*	Glcα-4Glcα-4Glcα-4Glcα-4Glcα-4Glcα-4Glcα-4Glcα-4Glcα-4Glcα-4Glc-AO	571.5	88.5
408	Malto-12-AO*	Glcα-4Glcα-4Glcα-4Glcα-4Glcα-4Glcα-4Glcα-4Glcα-4Glcα-4Glcα-4Glcα-4Glc-AO	564	173
409	Malto-13-AO*	Glcα-4Glcα-4Glcα-4Glcα-4Glcα-4Glcα-4Glcα-4Glcα-4Glcα-4Glcα-4Glcα-4Glcα-4Glc-AO	683.5	241.5
410	Dext-2-AO	Glcα-6Glc-AO	665.5	45.5
411	Dext-3-AO	Glcα-6Glcα-6Glc-AO	857.5	90.5
412	Dext-4-AO	Glcα-6Glcα-6Glcα-6Glc-AO	169	1
413	Dext-5-AO*	Glcα-6Glcα-6Glcα-6Glcα-6Glc-AO	733	35
414	Dext-6-AO*	Glcα-6Glcα-6Glcα-6Glcα-6Glcα-6Glc-AO	422.5	94.5
415	Dext-7-AO	Glcα-6Glcα-6Glcα-6Glcα-6Glcα-6Glcα-6Glc-AO	861.5	159.5
416	Dext-8-AO*	Glcα-6Glcα-6Glcα-6Glcα-6Glcα-6Glcα-6Glcα-6Glc-AO	712	66
417	Dext-9-AO*	Glcα-6Glcα-6Glcα-6Glcα-6Glcα-6Glcα-6Glcα-6Glcα-6Glc-AO	546.5	226.5
418	Dext-10-AO*	Glcα-6Glcα-6Glcα-6Glcα-6Glcα-6Glcα-6Glcα-6Glcα-6Glcα-6Glc-AO	927.5	32.5
419	Dext-11-AO*	Glcα-6Glcα-6Glcα-6Glcα-6Glcα-6Glcα-6Glcα-6Glcα-6Glcα-6Glcα-6Glc-AO	555.5	260.5
420	Dext-12-AO*	Glcα-6Glcα-6Glcα-6Glcα-6Glcα-6Glcα-6Glcα-6Glcα-6Glcα-6Glcα-6Glcα-6Glc-AO	855.5	80.5
421	Dext-13-AO*	Glcα-6Glcα-6Glcα-6Glcα-6Glcα-6Glcα-6Glcα-6Glcα-6Glcα-6Glcα-6Glcα-6Glcα-6Glc-AO	1582	223
422	Lam-2-AO	Glcβ-3Glc-AO	776	38
423	Lam-3-AO	Glcβ-3Glcβ-3Glc-AO	635.5	352.5
424	Lam-4-AO	Glcβ-3Glcβ-3Glcβ-3Glc-AO	559.5	32.5
425	Lam-5-AO	Glcβ-3Glcβ-3Glcβ-3Glcβ-3Glc-AO	934	195
426	Lam-6-AO*	Glcβ-3Glcβ-3Glcβ-3Glcβ-3Glcβ-3Glc-AO	675.5	72.5
427	Lam-7-AO	Glcβ-3Glcβ-3Glcβ-3Glcβ-3Glcβ-3Glcβ-3Glc-AO	833	133
428	Curd-8-AO*	Glcβ-3Glcβ-3Glcβ-3Glcβ-3Glcβ-3Glcβ-3Glcβ-3Glc-AO	-	44
429	Curd-9-AO*	Glcβ-3Glcβ-3Glcβ-3Glcβ-3Glcβ-3Glcβ-3Glcβ-3Glcβ-3Glc-AO	1172	488
430	Curd-10-AO*	Glcβ-3Glcβ-3Glcβ-3Glcβ-3Glcβ-3Glcβ-3Glcβ-3Glcβ-3Glcβ-3Glc-AO	629.5	5.5
431	Curd-11-AO*	Glcβ-3Glcβ-3Glcβ-3Glcβ-3Glcβ-3Glcβ-3Glcβ-3Glcβ-3Glcβ-3Glcβ-3Glc-AO	46.5	103.5
432	Curd-12-AO*	Glcβ-3Glcβ-3Glcβ-3Glcβ-3Glcβ-3Glcβ-3Glcβ-3Glcβ-3Glcβ-3Glcβ-3Glcβ-3Glc-AO	133	230
433	Curd-13-AO*	Glcβ-3Glcβ-3Glcβ-3Glcβ-3Glcβ-3Glcβ-3Glcβ-3Glcβ-3Glcβ-3Glcβ-3Glcβ-3Glcβ-3Glc-AO	794	68
434	Cellobiose-AO	Glcβ-4Glc-AO	754	49
435	Cello-3-AO	Glcβ-4Glcβ-4Glc-AO	454	322
436	Cello-4-AO	Glcβ-4Glcβ-4Glcβ-4Glc-AO	956.5	81.5
437	Cello-5-AO*	Glcβ-4Glcβ-4Glcβ-4Glcβ-4Glc-AO	1492	324
438	Cello-6-AO*	Glcβ-4Glcβ-4Glcβ-4Glcβ-4Glcβ-4Glc-AO	825.5	3.5
439	Cello-7-AO*	Glcβ-4Glcβ-4Glcβ-4Glcβ-4Glcβ-4Glcβ-4Glc-AO	642	103
440	Cello-8-AO*	Glcβ-4Glcβ-4Glcβ-4Glcβ-4Glcβ-4Glcβ-4Glcβ-4Glc-AO	844	273
441	Cello-9-AO*	Glcβ-4Glcβ-4Glcβ-4Glcβ-4Glcβ-4Glcβ-4Glcβ-4Glcβ-4Glc-AO	664	30
442	Cello-10-AO*	Glcβ-4Glcβ-4Glcβ-4Glcβ-4Glcβ-4Glcβ-4Glcβ-4Glcβ-4Glcβ-4Glc-AO	671.5	32.5
443	Cello-11-AO*	Glcβ-4Glcβ-4Glcβ-4Glcβ-4Glcβ-4Glcβ-4Glcβ-4Glcβ-4Glcβ-4Glcβ-4Glc-AO	412	154
444	Cello-12-AO*	Glcβ-4Glcβ-4Glcβ-4Glcβ-4Glcβ-4Glcβ-4Glcβ-4Glcβ-4Glcβ-4Glcβ-4Glcβ-4Glc-AO	483	26
445	Cello-13-AO*	Glcβ-4Glcβ-4Glcβ-4Glcβ-4Glcβ-4Glcβ-4Glcβ-4Glcβ-4Glcβ-4Glcβ-4Glcβ-4Glcβ-4Glc-AO	874.5	296.5
446	Gentiobiose-AO	Glcβ-6Glc-AO	2484	112
447	Pust-3-AO	Glcβ-6Glcβ-6Glc-AO	14.5	267.5
448	Pust-4-AO	Glcβ-6Glcβ-6Glcβ-6Glc-AO	275.5	190.5
449	Pust-5-AO	Glcβ-6Glcβ-6Glcβ-6Glcβ-6Glc-AO	617.5	88.5
450	Pust-6-AO	Glcβ-6Glcβ-6Glcβ-6Glcβ-6Glcβ-6Glc-AO	-	22.5
451	Pust-7-AO*	Glcβ-6Glcβ-6Glcβ-6Glcβ-6Glcβ-6Glcβ-6Glc-AO	330	38
452	Pust-8-AO*	Glcβ-6Glcβ-6Glcβ-6Glcβ-6Glcβ-6Glcβ-6Glcβ-6Glc-AO	258.5	115.5
453	Sophorose-AO	Glcβ-2Glc-AO	688.5	229.5
454	Gal	Gal-DH	1318	149
455	Gal-AO	Gal-AO	203.5	143.5
456	GalNAc	GalNAc-DH	677	59
457	GalNAc-AO	GalNAc-AO	-	49
458	Glc	Glc-DH	1444.5	45.5
459	Glc-AO	Glc-AO	1639	552
460	GN	GlcNAc-DH	-	188.5
461	GN-AO	GlcNAc-AO	-	179.5
462	Man	Man-DH	-	413.5
463	Man-AO	Man-AO	1270.5	236.5
464	Fuc	Fuc-DH	1497	58
465	Fuc-AO	Fuc-AO	232.5	201.5
466	NeuAc	NeuAc-DH	586.5	28.5
467	NeuAc-AO	NeuAc-AO	1217	289
468	NeuGc	NeuGc-DH	669.5	7.5
469	NeuGc-AO	NeuGc-AO	867	532
470	Rha	Rha-DH	1632	40
471	Rha-AO	Rha-AO	-	175.5
472	Galα-6Glc-AO	Galα-6Glc-AO	768.5	12.5
473	(6P)-Glc-AO	P-6Glc-AO	644	97
474	(6P)-Man	P-6Man-DH	1908.5	179.5
475	(6P)-Man-AO	P-6Man-AO	-	92
476	(6P)-Man5	P-6Manα-3Manα-3Manα-3Manα-2Man-DH	6843	73
477	(6P)-Fructose-AO	P-6Fru-AO	423.5	289.5
478	SU-Tyr	SU-Tyr-DH	708	155
479	SU-Cholesterol	SU-Cholesterol	1634.5	73.5
480	GN-Asn	GlcNAcβ-Asn-DH	354.5	387.5
481	Xyl3Glc4	Xylα-6 │ Glcβ-4Glcβ-4Glcβ-4Glc-DH │ │ Xylα-6 Xylα-6	875.5	31.5
482	GSC-284	GalNAcβ-6Galβ-4Glcβ-Cer36 │ NeuAcα-3	671	108
483	GSC-575	GalNAcβ-4Galβ-3Galβ-C30 │ NeuAcα-3	-	311
484	GSC-70	NeuAcα-6Galβ-6GalNAcβ-4Galβ-4Glcβ-Cer36	216	143
485	GSC-154	NeuAcα-3Galβ-4GlcNAcβ-6Galβ-4Glcβ-Cer36 │ Fucα-3	1881.5	82.5
486	GSC-446	NeuAcα-3Galβ-4GlcNAcβ-6GalNAcα-3Galβ-4Glc-C30	-	453.5
487	GSC-441	NeuAcα-3Galβ-4GlcNAcβ-6GalNAcα-3Galβ-4Glcβ-C30	-	118.5
488	GSC-384	NeuAcα-3Galβ-4GlcNAcβ-4GalNAcβ-3Galβ-4Glcβ-C30 │ Fucα-3	285	102
489	Glc(α6,α4,α4)	Glcα-6Glcα-4Glcα-4Glc-DH	-	253.5
490	Glc(α6,α4,α4)-AO	Glcα-6Glcα-4Glcα-4Glc-AO	940.5	7.5
491	O1-AO	GlcNAcβ-6 │ Gal-AO │ GlcNAcβ-3	75.5	33.5
492	Rutinose-AO	Rhaα-6Glc-AO	546.5	495.5
